# Supplementary material for: Antimicrobial and Wound Healing Properties of FeO Fabricated Chitosan/PVA Nanocomposite Sponge
Source: Antibiotics (Basel). 2021 May 3;10(5):524. doi: 10.3390/antibiotics10050524 (PMC8147619; doi:10.3390/antibiotics10050524)
Supplement: Supplementary file 1 [file antibiotics-10-00524-s001.zip]

Archive with 1 entries (1 files):
- antibiotics-1199839-SI.pdf
